# Supplementary material for: Sesquiterpene and Sorbicillinoid Glycosides from the Endophytic Fungus Trichoderma longibrachiatum EN-586 Derived from the Marine Red Alga Laurencia obtusa
Source: Mar Drugs. 2022 Feb 28;20(3):177. doi: 10.3390/md20030177 (PMC8949086; doi:10.3390/md20030177)
Supplement: Supplementary file 1 [file marinedrugs-20-00177-s001.zip]

Archive with 1 entries (1 files):
- marinedrugs-1620815-supplementary.pdf
